# Supplementary material for: A Single-Domain Antibody-Based Anti-PSMA Recombinant Immunotoxin Exhibits Specificity and Efficacy for Prostate Cancer Therapy
Source: Int J Mol Sci. 2021 May 23;22(11):5501. doi: 10.3390/ijms22115501 (PMC8197099; doi:10.3390/ijms22115501)
Supplement: Supplementary file 1 [file ijms-22-05501-s001.zip]

Archive with 1 entries (1 files):
- ijms-1208868-supplementary.pdf
